# Supplementary material for: Comparative physiological and transcriptomic analysis of pear leaves under distinct training systems
Source: Sci Rep. 2020 Nov 3;10:18892. doi: 10.1038/s41598-020-75794-z (PMC7641215; doi:10.1038/s41598-020-75794-z)
Supplement: Supplementary file 3 — Supplementary Table S2. [file 41598_2020_75794_MOESM3_ESM.xlsx]

## Sheet: Sheet1
Supplementary Table S2. Summary of RNA-seq read statistics.
Sample ID	Clean reads	Q20 (%)	Total mapped	Multiple mapped	Uniquely mapped
SP45A	46025302 (100%)	98.37	36073740 (78.38%)	3038675 (6.6%)	33035065 (71.78%)
SP45B	49647404 (100%)	98.56	38581032 (77.71%)	3400454 (6.85%)	35180578 (70.86%)
SP45C	47324930 (100%)	98.6	36705379 (77.56%)	3191826 (6.74%)	33513553 (70.82%)
SP75A	52074222 (100%)	98.63	40231572 (77.26%)	3645716 (7.0%)	36585856 (70.26%)
SP75B	49967042 (100%)	98.7	38516606 (77.08%)	3466288 (6.94%)	35050318 (70.15%)
SP75C	44356328 (100%)	98.59	34134947 (76.96%)	3093609 (6.97%)	31041338 (69.98%)
SP105A	44578360 (100%)	98.83	33905401 (76.06%)	3257605 (7.31%)	30647796 (68.75%)
SP105B	51369632 (100%)	98.77	39675648 (77.24%)	3743550 (7.29%)	35932098 (69.95%)
SP105C	51059172 (100%)	98.68	39779744 (77.91%)	3710698 (7.27%)	36069046 (70.64%)
BP45A	45449346 (100%)	98.7	35462732 (78.03%)	3180771 (7.0%)	32281961 (71.03%)
BP45B	42383902 (100%)	98.67	31899008 (75.26%)	3148181 (7.43%)	28750827 (67.83%)
BP45C	50358352 (100%)	98.71	39334339 (78.11%)	3515400 (6.98%)	35818939 (71.13%)
BP75A	41852018 (100%)	98.55	32023004 (76.51%)	2933215 (7.01%)	29089789 (69.51%)
BP75B	47183260 (100%)	98.63	35277606 (74.77%)	3322644 (7.04%)	31954962 (67.73%)
BP75C	52430164 (100%)	98.57	40194374 (76.66%)	3476921 (6.63%)	36717453 (70.03%)
BP105A	49074362 (100%)	98.63	38326798 (78.1%)	3196382 (6.51%)	35130416 (71.59%)
BP105B	53266568 (100%)	98.71	40172850 (75.42%)	3654897 (6.86%)	36517953 (68.56%)
BP105C	44542752 (100%)	98.49	33180135 (74.49%)	3070449 (6.89%)	30109686 (67.6%)
