# Supplementary material for: Comparative physiological and transcriptomic analysis of pear leaves under distinct training systems
Source: Sci Rep. 2020 Nov 3;10:18892. doi: 10.1038/s41598-020-75794-z (PMC7641215; doi:10.1038/s41598-020-75794-z)
Supplement: Supplementary file 4 — Supplementary Table S3. [file 41598_2020_75794_MOESM4_ESM.xlsx]

## Sheet: 45 DAF up-regulated
Supplementary Table S3. Gene Ontology (GO) enrichment analysis of differentially expressed genes for biological process.
GO ID	Term	queryitem	querytotal	refitem	reftotal	P value	FDR
GO:0009808	lignin metabolic process	4	68	36	13320	3.23531e-05	0.14326
GO:0009698	phenylpropanoid metabolic process	4	68	43	13320	6.59849e-05	0.292181
GO:0055114	oxidation-reduction process	18	68	1420	13320	0.000197892	0.876266
GO:1901136	carbohydrate derivative catabolic process	4	68	57	13320	0.000200165	0.886332
GO:0008152	metabolic process	53	68	7480	13320	0.000206301	0.9135
GO:0046274	lignin catabolic process	3	68	27	13320	0.000340953	1
GO:0046271	phenylpropanoid catabolic process	3	68	27	13320	0.000340953	1
GO:0044710	single-organism metabolic process	33	68	3762	13320	0.000381086	1
GO:0019748	secondary metabolic process	4	68	68	13320	0.000395655	1
GO:0046168	glycerol-3-phosphate catabolic process	2	68	8	13320	0.000704937	1

## Sheet:  45 DAF down-regulated
Supplementary Table S3. Gene Ontology (GO) enrichment analysis of differentially expressed genes for biological process.
GO ID	Term	queryitem	querytotal	refitem	reftotal	P value	FDR
GO:0019419	sulfate reduction	2	9	3	13320	1.2171e-06	0.00538931
GO:0045454	cell redox homeostasis	3	9	126	13320	6.65996e-05	0.294903
GO:0019725	cellular homeostasis	3	9	145	13320	0.000101166	0.447962
GO:0006790	sulfur compound metabolic process	3	9	187	13320	0.000214927	0.951696
GO:0042592	homeostatic process	3	9	199	13320	0.000235923	1
GO:0065008	regulation of biological quality	3	9	278	13320	0.000688219	1

## Sheet: 75 DAF up-regulated
Supplementary Table S3. Gene Ontology (GO) enrichment analysis of differentially expressed genes for biological process.
GO ID	Term	queryitem	querytotal	refitem	reftotal	P value	FDR
GO:0018298	protein-chromophore linkage	17	572	32	13320	1.4303e-11	6.33339e-08
GO:0009765	photosynthesis, light harvesting	17	572	27	13320	1.70248e-11	7.53859e-08
GO:0015979	photosynthesis	19	572	56	13320	9.34325e-11	4.13719e-07
GO:0019685	photosynthesis, dark reaction	5	572	6	13320	8.3106e-07	0.00367993
GO:0006091	generation of precursor metabolites and energy	27	572	235	13320	3.0881e-06	0.0136741
GO:0055114	oxidation-reduction process	93	572	1420	13320	2.93212e-05	0.129834
GO:0006633	fatty acid biosynthetic process	18	572	151	13320	8.35777e-05	0.370082
GO:0006139	nucleobase-containing compound metabolic process	30	572	1284	13320	0.000116085	0.514022
GO:0009734	auxin-activated signaling pathway	8	572	40	13320	0.000250609	1
GO:0045184	establishment of protein localization	3	572	351	13320	0.000255507	1
GO:0006631	fatty acid metabolic process	18	572	165	13320	0.000259265	1
GO:0019253	reductive pentose-phosphate cycle	3	572	4	13320	0.000305075	1
GO:0015031	protein transport	3	572	347	13320	0.000377997	1
GO:0008104	protein localization	3	572	347	13320	0.000377997	1
GO:0072330	monocarboxylic acid biosynthetic process	19	572	186	13320	0.000410792	1
GO:0006793	phosphorus metabolic process	39	572	1474	13320	0.000627273	1
GO:0006118	obsolete electron transport	20	572	206	13320	0.000676169	1
GO:0006796	phosphate-containing compound metabolic process	39	572	1458	13320	0.000771445	1
GO:1901360	organic cyclic compound metabolic process	45	572	1626	13320	0.000837974	1
GO:0009071	serine family amino acid catabolic process	4	572	11	13320	0.00087221	1
GO:0006546	glycine catabolic process	4	572	11	13320	0.00087221	1
GO:0006725	cellular aromatic compound metabolic process	42	572	1528	13320	0.000994182	1

## Sheet:  75 DAF down-regulated
Supplementary Table S3. Gene Ontology (GO) enrichment analysis of differentially expressed genes for biological process.
GO ID	Term	queryitem	querytotal	refitem	reftotal	P value	FDR
GO:0090304	nucleic acid metabolic process	3	607	850	13320	2.3161e-10	1.02557e-06
GO:0009059	macromolecule biosynthetic process	6	607	827	13320	2.4413e-10	1.08101e-06
GO:0006468	protein phosphorylation	76	607	761	13320	2.49517e-10	1.10486e-06
GO:0034641	cellular nitrogen compound metabolic process	38	607	1963	13320	3.57275e-10	1.58201e-06
GO:0034645	cellular macromolecule biosynthetic process	6	607	776	13320	7.24918e-10	3.20994e-06
GO:0006793	phosphorus metabolic process	116	607	1474	13320	2.52608e-09	1.11855e-05
GO:0006796	phosphate-containing compound metabolic process	113	607	1458	13320	1.09739e-08	4.85923e-05
GO:0044271	cellular nitrogen compound biosynthetic process	11	607	892	13320	1.68189e-08	7.44739e-05
GO:0006464	cellular protein modification process	98	607	1215	13320	1.87907e-08	8.32052e-05
GO:0036211	protein modification process	98	607	1215	13320	1.87907e-08	8.32052e-05
GO:0016070	RNA metabolic process	1	607	449	13320	2.43143e-08	0.000107664
GO:0009069	serine family amino acid metabolic process	63	607	664	13320	2.75471e-08	0.000121978
GO:0043604	amide biosynthetic process	1	607	439	13320	3.57036e-08	0.000158095
GO:0016310	phosphorylation	87	607	1070	13320	9.37395e-08	0.000415078
GO:0006139	nucleobase-containing compound metabolic process	24	607	1284	13320	9.97615e-08	0.000441744
GO:0006725	cellular aromatic compound metabolic process	32	607	1528	13320	1.03998e-07	0.000460502
GO:0043043	peptide biosynthetic process	1	607	395	13320	2.53442e-07	0.00112224
GO:0043412	macromolecule modification	98	607	1288	13320	3.24611e-07	0.00143738
GO:0006518	peptide metabolic process	2	607	436	13320	5.0151e-07	0.00222069
GO:0006259	DNA metabolic process	1	607	377	13320	5.53589e-07	0.00245129
GO:0042254	ribosome biogenesis	1	607	382	13320	5.7043e-07	0.00252587
GO:0006412	translation	1	607	383	13320	5.79386e-07	0.00256552
GO:0022613	ribonucleoprotein complex biogenesis	1	607	384	13320	5.90331e-07	0.00261399
GO:1901605	alpha-amino acid metabolic process	77	607	957	13320	7.37366e-07	0.00326506
GO:0043603	cellular amide metabolic process	4	607	522	13320	8.53984e-07	0.00378144
GO:0006520	cellular amino acid metabolic process	78	607	998	13320	2.55498e-06	0.0113134
GO:1901566	organonitrogen compound biosynthetic process	13	607	830	13320	2.6299e-06	0.0116452
GO:1901576	organic substance biosynthetic process	41	607	1672	13320	3.04294e-06	0.0134741
GO:0044085	cellular component biogenesis	2	607	390	13320	3.26832e-06	0.0144721
GO:0071840	cellular component organization or biogenesis	17	607	936	13320	4.52182e-06	0.0200226
GO:0044249	cellular biosynthetic process	39	607	1584	13320	6.27621e-06	0.0277911
GO:0046483	heterocycle metabolic process	38	607	1534	13320	1.16026e-05	0.0513763
GO:0009058	biosynthetic process	49	607	1808	13320	2.03845e-05	0.0902624
GO:0015914	phospholipid transport	5	607	12	13320	0.000117201	0.518964
GO:0015917	aminophospholipid transport	5	607	12	13320	0.000117201	0.518964
GO:0034204	lipid translocation	5	607	12	13320	0.000117201	0.518964
GO:0045332	phospholipid translocation	5	607	12	13320	0.000117201	0.518964
GO:0097035	regulation of membrane lipid distribution	5	607	12	13320	0.000117201	0.518964
GO:0006952	defense response	17	607	140	13320	0.000211375	0.935969
GO:0006694	steroid biosynthetic process	8	607	37	13320	0.000212048	0.938946
GO:0032787	monocarboxylic acid metabolic process	4	607	374	13320	0.000219546	0.972149
GO:1901360	organic cyclic compound metabolic process	46	607	1626	13320	0.000220083	0.974528
GO:0051252	regulation of RNA metabolic process	57	607	763	13320	0.000220407	0.975962
GO:0006355	regulation of transcription, DNA-templated	55	607	737	13320	0.000261082	1
GO:1903506	regulation of nucleic acid-templated transcription	55	607	737	13320	0.000261082	1
GO:2001141	regulation of RNA biosynthetic process	55	607	737	13320	0.000261082	1
GO:0008202	steroid metabolic process	8	607	39	13320	0.000311807	1
GO:0019219	regulation of nucleobase-containing compound metabolic process	57	607	779	13320	0.000365307	1
GO:0007154	cell communication	7	607	32	13320	0.000489773	1
GO:0008299	isoprenoid biosynthetic process	10	607	63	13320	0.000515907	1
GO:0007267	cell-cell signaling	5	607	16	13320	0.000555138	1
GO:0007268	synaptic transmission	5	607	16	13320	0.000555138	1
GO:0023052	signaling	5	607	16	13320	0.000555138	1
GO:0044700	single organism signaling	5	607	16	13320	0.000555138	1
GO:0098916	anterograde trans-synaptic signaling	5	607	16	13320	0.000555138	1
GO:0099536	synaptic signaling	5	607	16	13320	0.000555138	1
GO:0099537	trans-synaptic signaling	5	607	16	13320	0.000555138	1
GO:0006720	isoprenoid metabolic process	10	607	65	13320	0.000665951	1
GO:0007166	cell surface receptor signaling pathway	7	607	34	13320	0.000723256	1
GO:0016311	dephosphorylation	20	607	196	13320	0.000731253	1
GO:0007215	glutamate receptor signaling pathway	5	607	17	13320	0.000757174	1
GO:0035235	ionotropic glutamate receptor signaling pathway	5	607	17	13320	0.000757174	1
GO:0044281	small molecule metabolic process	116	607	1904	13320	0.000859268	1
GO:0046950	cellular ketone body metabolic process	3	607	5	13320	0.000878974	1
GO:0006869	lipid transport	8	607	46	13320	0.000998876	1

## Sheet: 105 DAF up-regulated
Supplementary Table S3. Gene Ontology (GO) enrichment analysis of differentially expressed genes for biological process.
GO ID	Term	queryitem	querytotal	refitem	reftotal	P value	FDR
GO:0044260	cellular macromolecule metabolic process	13	159	2899	13320	6.55481e-06	0.0290247
GO:0044711	single-organism biosynthetic process	25	159	925	13320	0.00010709	0.474194
GO:0042440	pigment metabolic process	5	159	44	13320	0.000169708	0.751468
GO:0006118	obsolete electron transport	10	159	206	13320	0.000181602	0.804135
GO:0043170	macromolecule metabolic process	21	159	3369	13320	0.000221915	0.982638
GO:0090304	nucleic acid metabolic process	1	159	850	13320	0.000501094	1

## Sheet:  105 DAF down-regulated
Supplementary Table S3. Gene Ontology (GO) enrichment analysis of differentially expressed genes for biological process.
GO ID	Term	queryitem	querytotal	refitem	reftotal	P value	FDR
GO:0009812	flavonoid metabolic process	5	276	17	13320	1.85842e-05	0.0822909
GO:0009813	flavonoid biosynthetic process	5	276	17	13320	1.85842e-05	0.0822909
GO:0090304	nucleic acid metabolic process	3	276	850	13320	2.81134e-05	0.124486
GO:0009059	macromolecule biosynthetic process	3	276	827	13320	4.02095e-05	0.178048
GO:0034641	cellular nitrogen compound metabolic process	19	276	1963	13320	7.0517e-05	0.312249
GO:0006725	cellular aromatic compound metabolic process	13	276	1528	13320	0.000118546	0.52492
GO:0034645	cellular macromolecule biosynthetic process	3	276	776	13320	0.000122947	0.544411
GO:0006793	phosphorus metabolic process	51	276	1474	13320	0.000206879	0.916059
GO:0010268	brassinosteroid homeostasis	2	276	2	13320	0.000427825	1
GO:0019853	L-ascorbic acid biosynthetic process	2	276	2	13320	0.000427825	1
GO:0055088	lipid homeostasis	2	276	2	13320	0.000427825	1
GO:0006796	phosphate-containing compound metabolic process	49	276	1458	13320	0.000595457	1
GO:0006139	nucleobase-containing compound metabolic process	11	276	1284	13320	0.000600396	1
GO:0016311	dephosphorylation	12	276	196	13320	0.000799427	1
GO:0006508	proteolysis	1	276	476	13320	0.000828223	1
GO:0006468	protein phosphorylation	30	276	761	13320	0.000863015	1
