# Supplementary material for: Comparative physiological and transcriptomic analysis of pear leaves under distinct training systems
Source: Sci Rep. 2020 Nov 3;10:18892. doi: 10.1038/s41598-020-75794-z (PMC7641215; doi:10.1038/s41598-020-75794-z)
Supplement: Supplementary file 5 — Supplementary Table S4. [file 41598_2020_75794_MOESM5_ESM.xlsx]

## Sheet: Sheet1
Supplementary Table S4. Statistical enrichment analysis for KEGG pathways (FDR ＜ 0.05).
Comparison	Pathway terms	Pathway id	DEGs with pathway annotation	All genes with pathway annotation	P value	FDR
SP Vs DP at 45 DAF up-regulated	Phenylpropanoid biosynthesis	ko00940	8 (2.93%)	273 (3.03%)	2.11898e-05	0.000349631
	Stilbenoid, diarylheptanoid and gingerol biosynthesis	ko00945	4 (11.76%)	34 (0.38%)	1.40188e-05	0.00046262
	Amino sugar and nucleotide sugar metabolism	ko00520	6 (2.74%)	219 (2.43%)	0.000369813	0.00406795
	Fatty acid elongation	ko00062	3 (5.08%)	59 (0.65%)	0.00221725	0.0182923
	Flavonoid biosynthesis	ko00941	3 (4.92%)	61 (0.68%)	0.00243967	0.0161018
	Isoquinoline alkaloid biosynthesis	ko00950	2 (6.90%)	29 (0.32%)	0.00723031	0.0397667
SP Vs DP at 45 DAF down-regulated	Circadian rhythm - plant	ko04712	2 (2.94%)	68 (0.75%)	0.00152549	0.00610194
	Sulfur metabolism	ko00920	2 (3.64%)	55 (0.61%)	0.00100021	0.0080017
SP Vs DP at 75 DAF up-regulated	Photosynthesis	ko00195	30 (38.96%)	77 (0.85%)	0	0
	Photosynthesis - antenna proteins	ko00196	18 (64.29%)	28 (0.31%)	0	0
	Glyoxylate and dicarboxylate metabolism	ko00630	19 (17.43%)	109 (1.21%)	8.70211e-08	2.78468e-06
	Carbon fixation in photosynthetic organisms	ko00710	18 (16.51%)	109 (1.21%)	4.4417e-07	1.06601e-05
	Glycine, serine and threonine metabolism	ko00260	14 (12.84%)	109 (1.21%)	0.000151429	0.00290744
	Nitrogen metabolism	ko00910	9 (17.31%)	52 (0.58%)	0.000245292	0.00392468
	Fatty acid elongation	ko00062	9 (15.25%)	59 (0.65%)	0.000648987	0.00890039
	Monoterpenoid biosynthesis	ko00902	4 (25.00%)	16 (0.18%)	0.00353649	0.0424379
	Alanine, aspartate and glutamate metabolism	ko00250	9 (11.69%)	77 (0.85%)	0.00433672	0.0462583
SP Vs DP at 75 DAF down-regulated	Plant-pathogen interaction	ko04626	51 (16.67%)	306 (3.40%)	1.78535e-12	1.58896e-10
	Synthesis and degradation of ketone bodies	ko00072	4 (50.00%)	8 (0.09%)	0.000111278	0.00495186
SP Vs DP at 105 DAF down-regulated	Plant-pathogen interaction	ko04626	29 (9.48%)	306 (3.40%)	0	0
	Flavonoid biosynthesis	ko00941	11 (18.03%)	61 (0.68%)	8.1402e-09	2.68627e-07
	Phenylpropanoid biosynthesis	ko00940	19 (6.96%)	273 (3.03%)	3.62571e-07	7.97657e-06
	Glutathione metabolism	ko00480	9 (6.98%)	129 (1.43%)	0.000487581	0.00804508
	Stilbenoid, diarylheptanoid and gingerol biosynthesis	ko00945	4 (11.76%)	34 (0.38%)	0.00299734	0.0395648
